# Supplementary material for: Chitosan Nanoparticles Containing Lipoic Acid with Antioxidant Properties as a Potential Nutritional Supplement
Source: Animals (Basel). 2022 Feb 10;12(4):417. doi: 10.3390/ani12040417 (PMC8868310; doi:10.3390/ani12040417)
Supplement: Supplementary file 1 [file animals-12-00417-s001.zip]

Archive with 1 entries (1 files):
- animals-1573384-supplementary.mp4
